# Supplementary material for: Inflammasome Sensor NLRP1 Controls Rat Macrophage Susceptibility to Toxoplasma gondii
Source: PLoS Pathog. 2014 Mar 13;10(3):e1003927. doi: 10.1371/journal.ppat.1003927 (PMC3953412; doi:10.1371/journal.ppat.1003927)
Supplement: Dataset S1 — Raw data set from whole transcriptome analyses of LEW, SD, and BN rats. Expression values (fragments per kilobase of transcript per million mapped reads = FPKM) of the genes in the fine-mapped locus are shown. Genes with FPKM>2 were considered expressed. (XLS) [file ppat.1003927.s009.xls]

## Sheet: Sheet1
GENE	Chr	Start	End	LEWIS-Unstim_FPKM	LEWIS-LPS_FPKM	SD-Unstim_FPKM	SD-LPS_FPKM	BN-LPS_FPKM	MAX	Expressed in LEWIS (both UNSTIM and +LPS)	LEWIS vs SD/BN -Non Synonymous SNP
Ccdc42	10	55339082	55349260	0	0	0	0	0	0
RGD1564148	10	55392249	55393566	0.668207	1.41198	0.89393	1.36737	1.55576	1.55576
Myh10	10	55445287	55576096	0.274806	0.579635	0.121419	0.190831	0.177061	0.579635
Ndel1	10	55581249	55614926	73.3428	225.816	63.189	132.566	102.33	225.816	Y
Rnf222	10	55648500	55655048	0	0	0	0	0	0
Rpl26	10	55662219	55665752	42.7726	18.4839	57.0846	29.9693	33.5313	57.0846	Y
Odf4	10	55680923	55686475	0	0	0	0	0	0
Arhgef15	10	55703918	55716219	0	0	0	0	0	0
Rangrf	10	55727382	55732714	19.2839	8.39131	17.5279	7.32913	5.64031	19.2839	Y
Slc25a35	10	55727382	55732714	1.57909	0.425916	0.521544	0.088867	0.110467	1.57909
Pfas	10	55745616	55761944	4.38468	1.47859	4.06108	2.04836	1.64144	4.38468
RGD1563106	10	55768181	55788836	4.76354	2.49065	5.36922	2.2358	2.43623	5.36922	Y
Aurkb	10	55798709	55804367	20.393	4.24565	15.8497	9.44937	11.7732	20.393	Y	Y
LOC497934	10	55814040	55815898	11.4292	14.4322	9.95267	11.9099	11.6152	14.4322	Y
LOC691750	10	55825859	55828184	2.03855	1.05481	1.43353	1.74705	1.84488	2.03855
Vamp2	10	55848263	55852132	12.6422	16.5812	14.2378	14.8767	14.1173	16.5812	Y
Per1	10	55859850	55868747	2.31297	4.89683	1.98706	2.50721	2.46771	4.89683	Y
Hes7	10	55879890	55882414	0	0.0966956	0.106936	0	0	0.106936
Aloxe3	10	55885572	55908641	0.0317407	0.0915124	0.0979201	0.0541168	0.0449424	0.0979201
Alox12b	10	55917372	55926321	0	0	0	0	0	0
Alox15b	10	55951004	55960265	0	0	0	0	0	0
Gucy2e	10	56012235	56027290	0	0	0	0	0	0
Cntrob	10	56094488	56116421	1.28215	0.123601	1.05425	0.281079	0.271831	1.28215
Trappc1	10	56117228	56118815	68.6965	66.6703	57.3564	56.8528	62.5195	68.6965	Y
Kcnab3	10	56119460	56126544	0.063471	0.0271778	0.0111836	0	0	0.063471
RGD1563441	10	56133423	56134096	0.575364	0	0.493353	0	0	0.575364
Chd3	10	56135929	56166645	10.1329	14.5148	9.45489	11.2099	7.30112	14.5148	Y
RGD1559567	10	56188327	56189804	3.79671	1.65211	3.89744	2.83136	2.17249	3.89744
Lsmd1	10	56190118	56192730	50.6806	27.3742	45.0129	26.586	33.8483	50.6806	Y
Tmem88	10	56190118	56192730	0	1.07713	0.148636	0.421228	0.201043	1.07713
Jmjd3	10	56194130	56202139	1.69618	74.5632	2.81423	38.1598	16.0579	74.5632
Dnah2	10	56211206	56364017	0	0	0.00334272	0.00931623	0.00386506	0.00931623
Efnb3	10	56373321	56379316	0	0.0187666	0	0.0221976	0.0186768	0.0221976
Wdr79	10	56380913	56398501	10.0256	4.30411	12.1563	6.32847	8.04855	12.1563	Y
Tp53	10	56399720	56411150	36.8531	45.2511	38.0868	60.8929	59.5453	60.8929	Y
Atp1b2	10	56418322	56424465	0.10145	0.230447	0.0396589	0.213082	0.133452	0.230447
Shbg	10	56432473	56435654	0.0999043	0	0.230808	0.048703	0	0.230808
Sat2	10	56440650	56442403	7.61323	3.57809	6.0626	2.66264	4.19025	7.61323	Y
Fxr2	10	56450355	56470419	24.4474	37.2005	22.4647	32.1623	31.2237	37.2005	Y
Mpdu1	10	56473055	56480188	27.886	24.5591	35.2048	18.3212	20.3416	35.2048	Y
Sox15	10	56473055	56480188	0.137446	0	1.78663	0.504026	0.603436	1.78663
Cd68	10	56481700	56483580	900.501	1804.6	879.364	1404.74	1141.49	1804.6	Y
Eif4a1	10	56484231	56489739	348.407	422.139	335.176	312.269	307.169	422.139	Y
Senp3	10	56490583	56499367	35.1869	30.6378	34.4181	32.8056	31.4184	35.1869	Y
Tnfsf13	10	56499944	56502928	208.345	94.9191	201.135	45.7943	80.9187	208.345	Y
Tnfsf12	10	56503755	56513053	152.899	158.495	142.217	87.3127	102.001	158.495	Y
Polr2a	10	56552871	56579172	23.5398	34.7833	23.4364	28.0934	21.6684	34.7833	Y
Amac1	10	56580454	56582237	0	0.147492	0.162966	0	0.0479604	0.162966
Zbtb4	10	56596069	56602532	6.08922	2.65972	6.9507	2.29605	2.39938	6.9507	Y
Chrnb1	10	56604906	56617423	0	0	0.0936221	0	0	0.0936221
Fgf11	10	56619649	56622972	0.133706	0	0.206986	0	0	0.206986
Tmem102	10	56624940	56636020	0	0	0	0	0.0136006	0.0136006
LOC497938	10	56638638	56640472	0	0	0	0	0	0
Spem1	10	56642946	56644248	0	0	0	0	0	0
Nlgn2	10	56646080	56678060	0.192919	0.400867	0.495488	1.26832	0.766564	1.26832
RGD1563438	10	56678859	56680351	41.709	19.3847	71.7593	19.0596	25.7018	71.7593	Y
Plscr3	10	56687085	56691601	6.72593	10.2017	8.4253	14.5562	13.1276	14.5562	Y
Tnk1	10	56692318	56698602	0.00887107	0	0	0	0	0.00887107
LOC691982	10	56720625	56721932	0	0	0	0	0	0
Kctd11	10	56722760	56724924	1.49526	1.19478	2.30293	0.859636	1.13809	2.30293
Acap1	10	56725172	56727956	9.56532	4.62895	14.8416	6.66536	10.3288	14.8416	Y
LOC497940	10	56740758	56744790	0.394926	0	0.613548	0.211711	0.139358	0.613548
Neurl4	10	56745821	56757435	5.13064	2.52194	4.00718	3.56045	3.43057	5.13064	Y	Y
Gps2	10	56757673	56760194	32.0292	37.6197	25.8125	33.0021	32.6195	37.6197	Y
Eif5a	10	56760288	56764689	648.216	839.157	568.415	971.207	979.354	979.354	Y
Ybx2	10	56780430	56786061	0	0	0	0.0847764	0	0.0847764
Slc2a4	10	56786704	56792209	0	0	0	0	0	0
RGD1560902	10	56795162	56795600	0	0	0	0	0	0
Cldn7	10	56810946	56813134	0.828541	0.125872	0.882348	0.930331	0.30006	0.930331
Rai12	10	56813485	56825043	33.4359	36.1265	30.7936	41.8821	44.2684	44.2684	Y
Dullard	10	56826156	56835292	76.9695	94.7293	83.7232	101.248	98.1522	101.248	Y
Gabarap	10	56837771	56840707	781.149	928.779	754.443	757.543	791.083	928.779	Y
MGC94192	10	56841623	56846146	49.4745	25.8011	60.6979	21.719	14.9032	60.6979	Y
LOC100361515	10	56846962	56861380	9.843	4.41313	12.431	3.45108	4.20962	12.431	Y
Acadvl	10	56846962	56861380	12.166	17.3416	20.2871	23.3838	21.944	23.3838	Y
Dlg4	10	56864458	56890626	2.26941	3.12057	2.20925	2.87369	2.27974	3.12057	Y
Asgr1	10	56899265	56903173	0	0	0	0	0	0
LOC100361694	10	56916668	56916875	0	0	0	0	0	0
Asgr2	10	56942682	56955742	0	0	0.0905623	0	0.0417873	0.0905623
Mgl1	10	56998777	57002953	0.0539469	0.154964	1.48805	0.136767	0.0379647	1.48805
Slc16a11	10	57051552	57055276	0.224915	0.077678	0.71791	0.234551	0.120856	0.71791
Slc16a13	10	57056390	57060041	7.20945	2.06462	5.36216	2.63361	3.20991	7.20945	Y
Bcl6b	10	57063161	57068306	1.64726	1.55887	2.68498	2.81561	3.27768	3.27768
RGD1308134	10	57074324	57076971	21.1298	15.2169	21.2225	14.0056	19.5672	21.2225	Y
Rnasek	10	57077235	57078954	469.041	569.891	502.918	514.607	490.906	569.891	Y
Alox12	10	57080602	57092874	4.48208	0.190381	9.55879	0.872847	0.426024	9.55879
Alox12e	10	57159919	57167385	0	0	0	0.0256031	0	0.0256031
Alox15	10	57185938	57194388	0.84578	0.604136	12.0176	11.1723	11.6194	12.0176
Pelp1	10	57220323	57237359	12.0146	9.83698	14.5656	14.9007	17.4671	17.4671	Y
Arrb2	10	57244070	57284166	22.9569	6.50693	24.0709	8.73105	10.0322	24.0709	Y
Med11	10	57293730	57295536	11.3793	5.88227	13.9253	6.97033	5.37742	13.9253	Y
Zmynd15	10	57296125	57307217	2.51495	3.88916	3.18609	4.39358	4.27093	4.39358	Y
Cxcl16	10	57296125	57307217	100.479	264.261	111.642	368.126	262.914	368.126	Y	Y
Tm4sf5	10	57349644	57356037	0	0	0	0.166036	0	0.166036
Vmo1	10	57358236	57359322	0.190045	0.0981682	0.0782713	0.232249	0	0.232249
Gltpd2	10	57363863	57365520	0.0982219	0.0973666	0.119213	0.172916	0	0.172916
Psmb6	10	57370396	57372704	34.4398	25.6314	35.8363	27.8249	24.5817	35.8363	Y
Pld2	10	57388473	57439063	4.29165	1.97687	5.61373	1.84208	2.9797	5.61373	Y
LOC303259	10	57443252	57496763	16.366	11.4548	20.8012	10.3999	11.9526	20.8012	Y
Chrne	10	57497191	57501511	0.175668	0.11539	0.116031	0.313289	0.0746214	0.313289
LOC687707	10	57497191	57501511	0	0	0.0379429	0	0	0.0379429
Gp1ba	10	57519337	57522204	0.0141581	0	0.0181155	0	0	0.0181155
Slc25a11	10	57524560	57526676	74.294	64.8922	85.9935	66.3372	75.3336	85.9935	Y
Rnf167	10	57527032	57531325	30.039	37.6847	25.6354	27.1244	25.5264	37.6847	Y
Pfn1	10	57531660	57534366	1123.63	1085.21	1133.82	1076.95	1134.6	1134.6	Y
Eno3	10	57536964	57542317	0.362017	0.229003	0.581009	0.541122	0.374301	0.581009
Spag7	10	57543646	57549804	27.6244	22.0763	28.3901	16.1594	18.7467	28.3901	Y
Camta2	10	57549854	57567958	13.6499	8.49812	15.2846	8.37416	10.8337	15.2846	Y
LOC100359866	10	57568056	57576316	0	0	0	0	0	0
Kif1c	10	57580645	57622517	30.8487	31.0282	27.7762	24.2547	19.5602	31.0282	Y
Zfp3	10	57658224	57666484	0.470709	0.289222	0.248736	0.104555	0.151219	0.470709
LOC691993	10	57687663	57707493	27.2506	165.352	8.91428	27.0021	40.4726	165.352	Y
Rabep1	10	57746746	57847498	9.53592	18.0909	7.58073	11.994	11.1318	18.0909	Y	Y
Nup88	10	57849427	57874078	27.0782	34.5076	32.466	40.9127	41.8507	41.8507	Y
Rpain	10	57874556	57881526	8.02491	2.42604	12.2704	4.68504	6.32729	12.2704	Y
C1qbp	10	57881782	57886434	112.984	72.0831	96.4288	87.695	97.1861	112.984	Y
Dhx33	10	57889928	57906392	5.38486	2.29927	3.68721	3.12393	3.49676	5.38486	Y
Mis12	10	57927345	57928594	13.9963	14.7836	12.4474	15.433	11.4952	15.433	Y
LOC691995	10	57937436	57938989	0	0.206356	0.0678606	0.0967127	0.0404959	0.206356
Nlrp1	10	57963707	58007925	4.52984	9.80706	4.78233	13.5235	13.0458	13.5235	Y	Y
LOC691998	10	58027086	58108465	0	0.0148992	0	0	0	0.0148992
Wscd1	10	58616508	58645325	0	0	0	0	0	0
Fam64a	10	58879845	58931871	2.48806	0.0373821	3.81322	0.134878	0.223451	3.81322
Pitpnm3	10	58879845	58931871	0.0443739	0.0571586	0.00782258	0	0	0.0571586
Aipl1	10	58879845	58931871	0	0	0	0	0	0
RGD1304728	10	59052749	59099738	3.82895	2.16753	3.45273	2.0869	1.39754	3.82895	Y
Txndc17	10	59100037	59103010	135.099	107.895	165.139	76.9072	81.7535	165.139	Y
Med31	10	59104232	59107615	30.7877	10.375	33.554	13.6042	21.8671	33.554	Y
LOC679576	10	59107709	59108313	0.283808	0	0.877885	0.459369	0.128536	0.877885
Slc13a5	10	59133557	59157617	0	0	0	0	0	0
XAF1	10	59185149	59196549	8.43271	248.949	7.41413	252.905	216.767	252.905	Y
Fbxo39	10	59200070	59202685	0.290741	3.62087	0.0155638	1.70819	3.73568	3.73568
Tekt1	10	59219928	59248976	0.0925094	0	0	0.0458844	0	0.0925094
